# Supplementary material for: Major Histocompatibility Complex Immunogenetic Diversity Differs Substantially Across Sea Turtle Species and Genomic Regions
Source: Genome Biol Evol. 2026 Jan 23;18(2):evag008. doi: 10.1093/gbe/evag008 (PMC12891914; doi:10.1093/gbe/evag008)
Supplement: evag008_Supplementary_Data [file evag008_supplementary_data.zip]

Archive with 8 entries (8 files):
- supplemental_methods_manuscript_MHC_species_loci_transfer_revised_December_clean.docx
- supplemental_tables_figures_manuscript_MHC_species_loci_transfer_revised_December_clean.docx
- TableS1.xlsx
- TableS2.xlsx
- TableS3.xlsx
- TableS4.xlsx
- TableS5.xlsx
- TableS6.xlsx
