# Supplementary material for: Major Histocompatibility Complex Immunogenetic Diversity Differs Substantially Across Sea Turtle Species and Genomic Regions
Source: Genome Biol Evol. 2026 Jan 23;18(2):evag008. doi: 10.1093/gbe/evag008 (PMC12891914; doi:10.1093/gbe/evag008)
Supplement: evag008_Supplementary_Data [file evag008_supplementary_data.zip › TableS1.xlsx]

## Sheet: TableS1
Table S1: primer names and sequence for MHC regions in this study: MHCI exon 3, MHCIIB exon 2 chromosome 1, and MHCIIB exon 2 chromosome 14. These primers are for PCR1 (the amplicon PCR) of the metabarcoding process. The Illumina overhang sequences for forward and reverse, compatible with i7 and i5 Illumina barcodes, are also listed.
MHC region	PCR1 forward primer	PCR2 reverse primer	target length with no primers	expected length after PCR1 (including primers)	expected length after PCR2 (including Illumina adapters)
MHCI α exon 3	5'-GATGTATGGGTGTGATCTCCGGG-3'	5'-TTCACTCGATGCAGGTCDNCTCCAGGT-3'	162	279	377
MHCII β exon 2, chromosome 1	5'-GTCTCCTCCCCCTTCAGCTC-3'	5'-GGTGRAGGTGGGTTCCTGAC-3'	289	396	494
MHCII β exon 2, chromosome 14	5'-GTCTCTACACCAACGGCACC-3'	5'-CGTAGTTGTGCCGGCAGAAC-3'	167	275	373
Illumina overhang	5'-TCGTCGGCAGCGTCAGATGTGTATAAGAGACAG-3'	5'-GTCTCGTGGGCTCGGAGATGTGTATAAGAGACAG-3'	NA	NA	NA
