# Supplementary material for: Major Histocompatibility Complex Immunogenetic Diversity Differs Substantially Across Sea Turtle Species and Genomic Regions
Source: Genome Biol Evol. 2026 Jan 23;18(2):evag008. doi: 10.1093/gbe/evag008 (PMC12891914; doi:10.1093/gbe/evag008)
Supplement: evag008_Supplementary_Data [file evag008_supplementary_data.zip › TableS2.xlsx]

## Sheet: Table S2
Table S2: Summary of MHC I exon 3 amplicon depth, allele depth, allele counts, and specific alleles (with depth) recovered for validation samples.
	sample	7024_Cm		7026_Cm
	sequencing run	May 2023	Martin et al. 2022	May 2023	Martin et al. 2022
	amplicon depth	5000	5000	5000	5000
	allele depth	3262	2604	2725	4275
	allele count	6	7	3	3
	allele identified (depth)	Chmy14 (1150)	Chmy14 (417)	Chmy05 (915)	Chmy05 (1481)
		Chmy20 (913)		Chmy24 (1033)	Chmy24 (2509)
		Chmy10 (151)		Chmy70 (777)	Chmy70 (285)
		Chmy01 (536)	Chmy01 (763)
		Chmy51 (258)	Chmy51 (402)
		Chmy33 (254)	Chmy33 (270)
			Chmy20 (330)
			Chmy48 (242)
			Chmy62 (180)
	sample	12548_Cm		12554_Cm
	sequencing run	May 2023	Martin et al. 2022	May 2023	Martin et al. 2022
	amplicon depth	2762	5000	3013	5000
	allele depth	2127	2726	1929	957
	allele count	3	3	4	2
	allele identified (depth)	Chmy58 (1245)	Chmy58 (415)	Chmy05 (849)	Chmy05 (704)
		Chmy29 (670)	Chmy29 (1842)	Chmy13 (704)	Chmy13 (253)
		Chmy49 (212)	Chmy49 (469)	Chmy10 (170)
				Chmy47 (206)
	sample	15035_Cm		15045_Cm
	sequencing run	May 2023	Martin et al. 2022	May 2023	Martin et al. 2022
	amplicon depth	1585	3549	5000	5000
	allele depth	1095	345	2936	3686
	allele count	3	1	4	2
	allele identified (depth)		Chmy06 (345)	Chmy05 (1229)	Chmy05 (2639)
		Chmy31 (378)		Chmy31 (1080)	Chmy31 (1047)
		Chmy10 (77)		Chmy10 (254)
		Chmy09 (640		Chmy02 (373)
	sample	15080_Cc		16393_Cc
	sequencing run	May 2023	Martin et al. 2022	May 2023	Martin et al. 2022
	amplicon depth	4222	5000	5000	5000
	allele depth	2328	4562	3742	4290
	allele count	5	2	7	4
	allele identified (depth)	Caca01 (780)	Caca01 (463)	Caca01 (1004)	Caca01 (659)
		Carca15 (160)		Carca19 (794)	Carca19 (204)
		Carca14 (601)		Carca15 (460)
		Carca09 (622)	Carca09 (4099)	Carca27 (279)
		Carca17 (165)		Carca14 (474)
				Carca13 (376)	Carca13 (535)
				Carca32 (355)	Carca32 (2982)
	sample	16449_Cc		17496_Cc
	sequencing run	May 2023	Martin et al. 2022	May 2023	Martin et al. 2022
					3
	amplicon depth	4707	5000	4931	5000
	allele depth	2650	4536	3445	2107
	allele count	5	5	7	2
	allele identified (depth)	Caca01 (973)	Caca01 (1676)	Caca01 (759)	Caca01 (1776)
		Carca19 (494)	Carca19 (648)	Carca19 (630)	Carca19 (331)
		Carca15 (410)	Carca15 (222)	Carca15 (399)
		Carca27 (243)		Carca27 (208)
		Carca13 (566)		Carca25 (622)
			Carca11 (929)	Caca09 (657)
			Carca25 (1061)	Caca05 (170)
	sample	17659_Cc		18624_Cc
	sequencing run	May 2023	Martin et al. 2022	May 2023	Martin et al. 2022
	amplicon depth	3611	5000	5000	5000
	allele depth	3079	4575	3981	4302
	allele count	7	3	7	4
	allele identified (depth)	Caca01 (737)	Caca01 (334)	Carca19 (946)	Carca19 (248)
		Carca19 (174)		Carca15 (687)	Carca15 (176)
		Carca15 (517)		Carca27 (504)	Carca27 (151)
		Carca27 (211)		Caca03 (1219)	Caca03 (3727)
		Carca09 (729)	Carca09 (2210)	Carca109 (230)
		Carca32 (523)	Carca32 (2031)	Caca05 (196)
		Carca109 (188)		Carca17 (199)
	sample	18627_Cc		21433_Cm
	sequencing run	May 2023	Martin et al. 2022	May 2023	Martin et al. 2022
	amplicon depth	5000	5000	2173	4805
	allele depth	3725	4332	1738	3457
	allele count	8	6	3	3
	allele identified (depth)	Caca01 (827)	Caca01 (1893)	Chmy18 (861)	Chmy18 (319)
		Carca19 (348)	Carca19 (195)	Chmy07 (766)	Chmy07 (2735)
		Carca27 (179)		Chmy01 (111)	Chmy01 (403)
		Carca14 (323)	Carca14 (175)
		Carca25 (743)	Carca25 (928)
		Caca04 (808)	Caca04 (951)
		Carca109 (321)	Carca109 (190)
		Caca06 (176)
	sample	HH0015_Cc
	sequencing run	May 2023	Martin et al. 2022
	amplicon depth	3929	1621
	allele depth	2681	496
	allele count	6	5
	allele identified (depth)	Carac19 (770)	Carca19 (162)
		Carca27 (192)	Carca27 (52)
		Carca14 (136)	Carca14 (56)
		Carca11 (765)
		Caca02 (639)	Caca02 (163)
		Caca07 (179)
			Carca15 (63)
