# Supplementary material for: Major Histocompatibility Complex Immunogenetic Diversity Differs Substantially Across Sea Turtle Species and Genomic Regions
Source: Genome Biol Evol. 2026 Jan 23;18(2):evag008. doi: 10.1093/gbe/evag008 (PMC12891914; doi:10.1093/gbe/evag008)
Supplement: evag008_Supplementary_Data [file evag008_supplementary_data.zip › TableS3.xlsx]

## Sheet: Table S3
Table S3: Summary of MHC IIB exon 2 chromosome 1 amplicon depth, allele depth, allele counts, and specific alleles (with depth) recovered for validation samples.
	sample	4C12794E78_Cc		5290_Cm
	sequencing run	2021-01-01	2021-04-01	2021-01-01	2021-04-01
	amplicon depth	169	794	174	726
	allele depth	79	167	136	341
	allele count	2	2	2	2
	allele identified (depth)	Caca001_MHCIIB (39)	Caca001_MHCIIB (83)	Chmy001_MHCIIB (62)	Chmy001_MHCIIB (181)
		Caca002_MHCIIB (40)	Caca002_MHCIIB (84)	Chmy007_MHCIIB (74)	Chmy007_MHCIIB (160)
	sample	5737_Cm		5918
	sequencing run	2021-01-01	2021-04-01	2021-01-01	2021-04-01
	amplicon depth	239	552	180	887
	allele depth	211	397	117	331
	allele count	2	2	1	1
	allele identified (depth)	Chmy003_MHCIIB (102)	Chmy003_MHCIIB (200)	Chmy001_MHCIIB (117)	Chmy001_MHCIB (331)
		Chmy005_MHCIIB (109)	Chmy005_MHCIIB (197)
	sample	5972_Cm		5973_Cm
	sequencing run	2021-01-01	2021-04-01	2021-01-01	2021-04-01
	amplicon depth	268	1203	204	893
	allele depth	216	685	152	386
	allele count	2	2	1	1
	allele identified (depth)	Chmy001_MHCIIB (105)	Chmy001_MHCIIB (321)	Chmy001_MHCIIB (152)	Chmy001_MHCIIB (386)
		Chmy002_MHCIIB (111)	Chmy002_MHCIIB (364)
	sample	6859_Cm		5624_Cm
	sequencing run	2021-01-01	2021-04-01	2019-10-01	2021-01-01	2021-04-01
	amplicon depth	144	650	5000	202	567
	allele depth	92	282	3497	166	306
	allele count	2	2	1	1	1
	allele identified (depth)	Chmy001_MHCIIB (42)	Chmy001_MHCIIB (141)	Chmy001_MHCIIB (3497)	Chmy001_MHCIIB (166)	Chmy001_MHCIIB (306)
		Chmy006_MHCIIB (50)	Chmy006_MHCIIB (141)
	sample	5735_Cm			7024_Cm
	sequencing run	2019-10-01	2021-01-01	2021-04-01	2021-01-01	2021-04-01	2023-08-01
	amplicon depth	5000	233	610	212	925	3589
	allele depth	3754	209	369	150	365	1889
	allele count	1	1	1	1	1	1
	allele identified (depth)	Chmy001_MHCIIB (3754)	Chmy001_MHCIIB (209)	Chmy001_MHCIIB (369)	Chmy001_MHCIIB (150)	Chmy001_MHCIIB (365)	Chmy001_MHCIIB (1889)
