# Supplementary material for: Major Histocompatibility Complex Immunogenetic Diversity Differs Substantially Across Sea Turtle Species and Genomic Regions
Source: Genome Biol Evol. 2026 Jan 23;18(2):evag008. doi: 10.1093/gbe/evag008 (PMC12891914; doi:10.1093/gbe/evag008)
Supplement: evag008_Supplementary_Data [file evag008_supplementary_data.zip › TableS4.xlsx]

## Sheet: Table S4
Table S4 :Summary of MHC IIB exon 2 chromosome 14 amplicon depth, allele depth, allele counts, and specific alleles (with depth) recovered for validation samples.
	sample	18_Lk		7026_Cm
	amplicon depth	1236	1756	2100	1935
	allele depth	906	1377	1182	1175
	allele count	3	3	6	6
	allele identified (depth)	Leke002_MHCIIB (554)	Leke002_MHCIIB (820)	Chmy018_MHCIIB (348)	Chmy018_MHCIIB (294)
		Leke003_MHCIIB (258)	Leke003_MHCIIB (380)	Chmy044_MHCIIB (198)	Chmy004_MHCIIB (184)
		Leke004_MHCIIB (94)	Leke004_MHCIIB (177)	Chmy078_MHCIIB (196)	Chmy078_MHCIIB (203)
				Chmy110_MHCIIB (163)	Chmy110_MHCIIB (184)
				Chmy123_MHCIIB (158)	Chmy123_MHCIIB (205)
				Chmy115_MHCIIB (119)	Chmy115_MHCIIB (105)
	sample	16393_Cc		17496_Cc
	amplicon depth	1367	1506	2083	1758
	allele depth	950	1104	1429	1275
	allele count	8	8	6	6
	allele identified (depth)	Caca003_MHCIIB (60)	Caca003_MHCIIB (78)	Caca003_MHCIIB (295)	Caca003_MHCIIB (286)
		Caca004_MHCIIB (66)	Caca004_MHCIIB (124)	Caca011_MHCIIB (342)	Caca011_MHCIIB (278)
		Caca005_MHCIIB (82)	Caca005_MHCIIB (112)	Caca012_MHCIIB (212)	Caca012_MHCIIB (182)
		Caca007_MHCIIB (86)	Caca007_MHCIIB (108)	Caca015_MHCIIB (200)	Caca015_MHCIIB (147)
		Caca009_MHCIIB (126)	Caca009_MHCIIB (136)	Caca024_MHCIIB (152)	Caca024_MHCIIB (186)
		Caca016_MHCIIB (264)	Caca016_MHCIIB (232)	Caca041_MHCIIB (228)	Caca041_MHCIIB (196)
		Caca019_MHCIIB (65)	Caca019_MHCIIB (82)
		Caca042_MHCIIB (201)	Caca042_MHCIIB (232)
	sample	32668_Dc		51156_Cm
	amplicon depth	2907	1610	1263	2481
	allele depth	1875	1289	773	1687
	allele count	4	4	5	5
	allele identified (depth)	Deco002_MHCIIB (504)	Deco002_MHCIIB (308)	Chmy012_MHCIIB (209)	Chmy012_MHCIIB (276)
		Deco007_MHCIIB (608)	Deco007_MHCIIB (457)	Chmy014_MHCIIB (379)	Chmy014_MHCIIB (997)
		Deco010_MHCIIB (344)	Deco010_MHCIIB (285)	Chmy017_MHCIIB (77)	Chmy017_MHCIIB (155)
		Deco019_MHCIIB (419)	Deco019_MHCIIB (239)	Chmy021_MHCIIB (67)	Chmy021_MHCIIB (145)
				Chmy030_MHCIIB (41)	Chmy030_MHCIIB (114)
	sample	55933_Dc		BP8275B_CM
	amplicon depth	2336	1353	1417	2596
	allele depth	1537	1073	1023	1824
	allele count	4	4	9	9
	allele identified (depth)	Deco002_MHCIIB (392)	Deco002_MHCIIB (370)	Chmy011_MHCIIB (378)	Chmy011_MHCIIB (636)
		Deco003_MHCIIB (379)	Deco003_MHCIIB (160)	Chmy019_MHCIIB (61)	Chmy019_MHCIIB (116)
		Deco004_MHCIIB (314)	Deco004_MHCIIB (221)	Chmy032_MHCIIB (194)	Chmy032_MHCIIB (280)
		Deco006_MHCIIB (452)	Deco006_MHCIIB (322)	Chmy073_MHCIIB (80)	Chmy073_MHCIIB (186)
				Chmy144_MHCIIB (49)	Chmy144_MHCIIB (132)
				Chmy165_MHCIIB (55)	Chmy165_MHCIIB (113)
				Chmy187_MHCIIB (94)	Chmy187_MHCIIB (144)
				Chmy206_MHCIIB (61)	Chmy206_MHCIIB (113)
				Chmy212_MHCIIB (51)	Chmy212_MHCIIB (104)
	sample	HH0015_Cc		STG099_Lk
	amplicon depth	3327	2605	883	1469
	allele depth	2182	1676	717	1229
	allele count	8	8	5	5
	allele identified (depth)	Caca003_MHCIIB (154)	Caca003_MHCIIB (126)	Leke002_MHCIIB (238)	Leke002_MHCIIB (408)
		Caca004_MHCIIB (357)	Caca004_MHCIIB (233)	Leke004_MHCIIB (319)	Leke004_MHCIIB (509)
		Caca006_MHCIIB (437)	Caca006_MHCIIB (383)	Leke005_MHCIIB (90)	Leke005_MHCIIB (187)
		Caca007_MHCIIB (228)	Caca007_MHCIIB (171)	Leke012_MHCIIB (34)	Leke012_MHCIIB (64)
		Caca010_MHCIIB (249)	Caca010_MHCIIB (170)	Leke015_MHCIIB (36)	Leke015_MHCIIB (61)
		Caca015_MHCIIB (274)	Caca015_MHCIIB (253)
		Caca019_MHCIIB (120)	Caca019_MHCIIB (100)
		Caca026_MHCIIB (363)	Caca026_MHCIIB (240)
