# Supplementary material for: Major Histocompatibility Complex Immunogenetic Diversity Differs Substantially Across Sea Turtle Species and Genomic Regions
Source: Genome Biol Evol. 2026 Jan 23;18(2):evag008. doi: 10.1093/gbe/evag008 (PMC12891914; doi:10.1093/gbe/evag008)
Supplement: evag008_Supplementary_Data [file evag008_supplementary_data.zip › TableS5.xlsx]

## Sheet: TableS5
Table S5: Dataframe of raw allele counts and allele frequencies for MHC Iα exon 3, MHC IIβ exon 2 chromosome 1, and MHC IIβ exon 2 chromosome 14 recovered per species. Per each MHC exon sequenced, frequencies are calculated as the number of individuals per species where the allele is present divided by the total number of individuals from that species that were sampled.
allele	Cc_where_alleles_present	Cc_sampled	Cm_where_alleles_present	Cm_sampled	Dc_where_alleles_present	Dc_sampled	Lk_where_alleles_present	Lk_sampled	MHC_type	Cc_allele_freq	Cm_allele_freq	Dc_allele_freq	Lk_allele_freq
Chmy011_MHCIIB	0	91	107	244	0	62	1	40	MHCII_chr14	0	0.438525	0	0.025
Deco002_MHCIIB	0	91	0	244	61	62	0	40	MHCII_chr14	0	0	0.983871	0
Chmy012_MHCIIB	0	91	82	244	0	62	0	40	MHCII_chr14	0	0.336066	0	0
Leke001_MHCIIB	0	91	0	244	0	62	29	40	MHCII_chr14	0	0	0	0.725
Deco003_MHCIIB	0	91	0	244	33	62	0	40	MHCII_chr14	0	0	0.532258	0
Caca003_MHCIIB	61	91	0	244	0	62	0	40	MHCII_chr14	0.67033	0	0	0
Leke002_MHCIIB	0	91	0	244	0	62	24	40	MHCII_chr14	0	0	0	0.6
Caca004_MHCIIB	73	91	1	244	0	62	0	40	MHCII_chr14	0.802198	0.00409836	0	0
Chmy013_MHCIIB	0	91	25	244	0	62	0	40	MHCII_chr14	0	0.102459	0	0
Leke003_MHCIIB	0	91	0	244	0	62	26	40	MHCII_chr14	0	0	0	0.65
Chmy014_MHCIIB	0	91	15	244	0	62	0	40	MHCII_chr14	0	0.0614754	0	0
Caca005_MHCIIB	34	91	0	244	0	62	0	40	MHCII_chr14	0.373626	0	0	0
Deco004_MHCIIB	0	91	0	244	16	62	0	40	MHCII_chr14	0	0	0.258065	0
Deco005_MHCIIB	0	91	0	244	17	62	0	40	MHCII_chr14	0	0	0.274194	0
Caca006_MHCIIB	19	91	1	244	0	62	0	40	MHCII_chr14	0.208791	0.00409836	0	0
Caca007_MHCIIB	45	91	0	244	0	62	0	40	MHCII_chr14	0.494505	0	0	0
Leke004_MHCIIB	0	91	0	244	0	62	32	40	MHCII_chr14	0	0	0	0.8
Caca008_MHCIIB	15	91	0	244	0	62	0	40	MHCII_chr14	0.164835	0	0	0
Chmy015_MHCIIB	0	91	13	244	0	62	0	40	MHCII_chr14	0	0.0532787	0	0
Caca009_MHCIIB	43	91	1	244	0	62	0	40	MHCII_chr14	0.472527	0.00409836	0	0
Chmy016_MHCIIB	0	91	22	244	0	62	0	40	MHCII_chr14	0	0.0901639	0	0
Chmy017_MHCIIB	0	91	36	244	0	62	0	40	MHCII_chr14	0	0.147541	0	0
Chmy018_MHCIIB	0	91	22	244	0	62	0	40	MHCII_chr14	0	0.0901639	0	0
Chmy019_MHCIIB	0	91	18	244	0	62	0	40	MHCII_chr14	0	0.0737705	0	0
Chmy020_MHCIIB	0	91	19	244	0	62	0	40	MHCII_chr14	0	0.0778689	0	0
Chmy021_MHCIIB	0	91	37	244	0	62	0	40	MHCII_chr14	0	0.151639	0	0
Chmy022_MHCIIB	0	91	10	244	0	62	0	40	MHCII_chr14	0	0.0409836	0	0
Chmy023_MHCIIB	0	91	9	244	0	62	0	40	MHCII_chr14	0	0.0368852	0	0
Chmy024_MHCIIB	0	91	17	244	0	62	0	40	MHCII_chr14	0	0.0696721	0	0
Chmy025_MHCIIB	0	91	30	244	0	62	0	40	MHCII_chr14	0	0.122951	0	0
Chmy026_MHCIIB	0	91	21	244	0	62	0	40	MHCII_chr14	0	0.0860656	0	0
Deco006_MHCIIB	0	91	0	244	7	62	0	40	MHCII_chr14	0	0	0.112903	0
Deco007_MHCIIB	0	91	0	244	8	62	0	40	MHCII_chr14	0	0	0.129032	0
Chmy027_MHCIIB	0	91	8	244	0	62	0	40	MHCII_chr14	0	0.0327869	0	0
Caca010_MHCIIB	33	91	0	244	0	62	0	40	MHCII_chr14	0.362637	0	0	0
Caca011_MHCIIB	16	91	1	244	0	62	0	40	MHCII_chr14	0.175824	0.00409836	0	0
Chmy028_MHCIIB	0	91	28	244	0	62	0	40	MHCII_chr14	0	0.114754	0	0
Chmy029_MHCIIB	0	91	12	244	0	62	0	40	MHCII_chr14	0	0.0491803	0	0
Chmy030_MHCIIB	0	91	27	244	0	62	0	40	MHCII_chr14	0	0.110656	0	0
Chmy031_MHCIIB	0	91	14	244	0	62	0	40	MHCII_chr14	0	0.057377	0	0
Caca012_MHCIIB	24	91	0	244	0	62	0	40	MHCII_chr14	0.263736	0	0	0
Caca013_MHCIIB	11	91	0	244	0	62	0	40	MHCII_chr14	0.120879	0	0	0
Chmy032_MHCIIB	0	91	11	244	0	62	0	40	MHCII_chr14	0	0.045082	0	0
Chmy033_MHCIIB	0	91	15	244	0	62	0	40	MHCII_chr14	0	0.0614754	0	0
Caca014_MHCIIB	8	91	0	244	0	62	0	40	MHCII_chr14	0.0879121	0	0	0
Chmy034_MHCIIB	0	91	20	244	0	62	0	40	MHCII_chr14	0	0.0819672	0	0
Chmy035_MHCIIB	0	91	12	244	0	62	0	40	MHCII_chr14	0	0.0491803	0	0
Chmy036_MHCIIB	0	91	15	244	0	62	0	40	MHCII_chr14	0	0.0614754	0	0
Deco008_MHCIIB	0	91	0	244	7	62	0	40	MHCII_chr14	0	0	0.112903	0
Chmy037_MHCIIB	0	91	11	244	0	62	0	40	MHCII_chr14	0	0.045082	0	0
Chmy038_MHCIIB	0	91	10	244	0	62	0	40	MHCII_chr14	0	0.0409836	0	0
Leke005_MHCIIB	0	91	0	244	0	62	14	40	MHCII_chr14	0	0	0	0.35
Chmy039_MHCIIB	0	91	7	244	0	62	0	40	MHCII_chr14	0	0.0286885	0	0
Caca015_MHCIIB	10	91	0	244	0	62	0	40	MHCII_chr14	0.10989	0	0	0
Chmy040_MHCIIB	0	91	4	244	0	62	0	40	MHCII_chr14	0	0.0163934	0	0
Chmy041_MHCIIB	0	91	14	244	0	62	0	40	MHCII_chr14	0	0.057377	0	0
Deco009_MHCIIB	0	91	0	244	15	62	0	40	MHCII_chr14	0	0	0.241935	0
Leke006_MHCIIB	0	91	0	244	0	62	9	40	MHCII_chr14	0	0	0	0.225
Chmy042_MHCIIB	0	91	8	244	0	62	0	40	MHCII_chr14	0	0.0327869	0	0
Deco010_MHCIIB	0	91	0	244	5	62	0	40	MHCII_chr14	0	0	0.0806452	0
Chmy043_MHCIIB	0	91	18	244	0	62	0	40	MHCII_chr14	0	0.0737705	0	0
Leke007_MHCIIB	0	91	0	244	0	62	6	40	MHCII_chr14	0	0	0	0.15
Leke008_MHCIIB	0	91	0	244	0	62	18	40	MHCII_chr14	0	0	0	0.45
Leke009_MHCIIB	0	91	0	244	0	62	4	40	MHCII_chr14	0	0	0	0.1
Chmy044_MHCIIB	0	91	10	244	0	62	0	40	MHCII_chr14	0	0.0409836	0	0
Chmy045_MHCIIB	0	91	9	244	0	62	0	40	MHCII_chr14	0	0.0368852	0	0
Caca016_MHCIIB	9	91	0	244	0	62	0	40	MHCII_chr14	0.0989011	0	0	0
Deco011_MHCIIB	0	91	0	244	7	62	0	40	MHCII_chr14	0	0	0.112903	0
Caca017_MHCIIB	7	91	0	244	0	62	0	40	MHCII_chr14	0.0769231	0	0	0
Deco012_MHCIIB	0	91	0	244	4	62	0	40	MHCII_chr14	0	0	0.0645161	0
Chmy046_MHCIIB	0	91	15	244	0	62	0	40	MHCII_chr14	0	0.0614754	0	0
Chmy047_MHCIIB	0	91	8	244	0	62	0	40	MHCII_chr14	0	0.0327869	0	0
Caca018_MHCIIB	11	91	0	244	0	62	0	40	MHCII_chr14	0.120879	0	0	0
Caca019_MHCIIB	18	91	0	244	0	62	0	40	MHCII_chr14	0.197802	0	0	0
Chmy048_MHCIIB	0	91	13	244	0	62	0	40	MHCII_chr14	0	0.0532787	0	0
Chmy049_MHCIIB	0	91	8	244	0	62	0	40	MHCII_chr14	0	0.0327869	0	0
Chmy050_MHCIIB	0	91	6	244	0	62	0	40	MHCII_chr14	0	0.0245902	0	0
Chmy051_MHCIIB	0	91	12	244	0	62	0	40	MHCII_chr14	0	0.0491803	0	0
Caca020_MHCIIB	6	91	1	244	0	62	0	40	MHCII_chr14	0.0659341	0.00409836	0	0
Chmy052_MHCIIB	0	91	5	244	0	62	0	40	MHCII_chr14	0	0.0204918	0	0
Chmy053_MHCIIB	0	91	7	244	0	62	0	40	MHCII_chr14	0	0.0286885	0	0
Chmy054_MHCIIB	0	91	3	244	0	62	0	40	MHCII_chr14	0	0.0122951	0	0
Chmy055_MHCIIB	0	91	9	244	0	62	0	40	MHCII_chr14	0	0.0368852	0	0
Chmy056_MHCIIB	0	91	5	244	0	62	0	40	MHCII_chr14	0	0.0204918	0	0
Chmy057_MHCIIB	0	91	11	244	0	62	0	40	MHCII_chr14	0	0.045082	0	0
Chmy058_MHCIIB	0	91	2	244	0	62	0	40	MHCII_chr14	0	0.00819672	0	0
Caca021_MHCIIB	8	91	0	244	0	62	0	40	MHCII_chr14	0.0879121	0	0	0
Chmy059_MHCIIB	0	91	5	244	0	62	0	40	MHCII_chr14	0	0.0204918	0	0
Chmy060_MHCIIB	0	91	9	244	0	62	0	40	MHCII_chr14	0	0.0368852	0	0
Chmy061_MHCIIB	0	91	6	244	0	62	0	40	MHCII_chr14	0	0.0245902	0	0
Deco013_MHCIIB	0	91	0	244	4	62	0	40	MHCII_chr14	0	0	0.0645161	0
Chmy062_MHCIIB	0	91	14	244	0	62	0	40	MHCII_chr14	0	0.057377	0	0
Chmy063_MHCIIB	0	91	6	244	0	62	0	40	MHCII_chr14	0	0.0245902	0	0
Chmy064_MHCIIB	0	91	13	244	0	62	0	40	MHCII_chr14	0	0.0532787	0	0
Chmy065_MHCIIB	0	91	6	244	0	62	0	40	MHCII_chr14	0	0.0245902	0	0
Leke010_MHCIIB	0	91	0	244	0	62	6	40	MHCII_chr14	0	0	0	0.15
Leke011_MHCIIB	0	91	0	244	0	62	11	40	MHCII_chr14	0	0	0	0.275
Chmy066_MHCIIB	0	91	3	244	0	62	0	40	MHCII_chr14	0	0.0122951	0	0
Chmy067_MHCIIB	0	91	3	244	0	62	0	40	MHCII_chr14	0	0.0122951	0	0
Chmy068_MHCIIB	0	91	8	244	0	62	0	40	MHCII_chr14	0	0.0327869	0	0
Chmy069_MHCIIB	0	91	6	244	0	62	0	40	MHCII_chr14	0	0.0245902	0	0
Chmy070_MHCIIB	0	91	6	244	0	62	0	40	MHCII_chr14	0	0.0245902	0	0
Chmy071_MHCIIB	0	91	11	244	0	62	0	40	MHCII_chr14	0	0.045082	0	0
Chmy072_MHCIIB	0	91	14	244	0	62	0	40	MHCII_chr14	0	0.057377	0	0
Chmy073_MHCIIB	0	91	8	244	0	62	0	40	MHCII_chr14	0	0.0327869	0	0
Leke012_MHCIIB	0	91	0	244	0	62	7	40	MHCII_chr14	0	0	0	0.175
Caca022_MHCIIB	9	91	0	244	0	62	0	40	MHCII_chr14	0.0989011	0	0	0
Leke013_MHCIIB	0	91	0	244	0	62	8	40	MHCII_chr14	0	0	0	0.2
Chmy074_MHCIIB	0	91	3	244	0	62	0	40	MHCII_chr14	0	0.0122951	0	0
Chmy075_MHCIIB	0	91	5	244	0	62	0	40	MHCII_chr14	0	0.0204918	0	0
Chmy076_MHCIIB	0	91	4	244	0	62	0	40	MHCII_chr14	0	0.0163934	0	0
Caca023_MHCIIB	5	91	0	244	0	62	0	40	MHCII_chr14	0.0549451	0	0	0
Deco014_MHCIIB	0	91	0	244	9	62	0	40	MHCII_chr14	0	0	0.145161	0
Chmy077_MHCIIB	0	91	10	244	0	62	0	40	MHCII_chr14	0	0.0409836	0	0
Chmy078_MHCIIB	0	91	4	244	0	62	0	40	MHCII_chr14	0	0.0163934	0	0
Chmy079_MHCIIB	0	91	8	244	0	62	0	40	MHCII_chr14	0	0.0327869	0	0
Caca024_MHCIIB	8	91	0	244	0	62	0	40	MHCII_chr14	0.0879121	0	0	0
Chmy080_MHCIIB	0	91	6	244	0	62	0	40	MHCII_chr14	0	0.0245902	0	0
Chmy081_MHCIIB	0	91	4	244	0	62	0	40	MHCII_chr14	0	0.0163934	0	0
Chmy082_MHCIIB	0	91	5	244	0	62	0	40	MHCII_chr14	0	0.0204918	0	0
Chmy083_MHCIIB	0	91	2	244	0	62	0	40	MHCII_chr14	0	0.00819672	0	0
Leke014_MHCIIB	0	91	0	244	0	62	10	40	MHCII_chr14	0	0	0	0.25
Chmy084_MHCIIB	0	91	12	244	0	62	0	40	MHCII_chr14	0	0.0491803	0	0
Caca025_MHCIIB	6	91	0	244	0	62	0	40	MHCII_chr14	0.0659341	0	0	0
Deco015_MHCIIB	0	91	0	244	3	62	0	40	MHCII_chr14	0	0	0.0483871	0
Chmy085_MHCIIB	0	91	8	244	0	62	0	40	MHCII_chr14	0	0.0327869	0	0
Chmy086_MHCIIB	0	91	2	244	0	62	0	40	MHCII_chr14	0	0.00819672	0	0
Caca026_MHCIIB	3	91	0	244	0	62	0	40	MHCII_chr14	0.032967	0	0	0
Chmy087_MHCIIB	0	91	4	244	0	62	0	40	MHCII_chr14	0	0.0163934	0	0
Chmy088_MHCIIB	0	91	5	244	0	62	0	40	MHCII_chr14	0	0.0204918	0	0
Chmy089_MHCIIB	0	91	7	244	0	62	0	40	MHCII_chr14	0	0.0286885	0	0
Chmy090_MHCIIB	0	91	6	244	0	62	0	40	MHCII_chr14	0	0.0245902	0	0
Chmy091_MHCIIB	0	91	2	244	0	62	0	40	MHCII_chr14	0	0.00819672	0	0
Chmy092_MHCIIB	0	91	4	244	0	62	0	40	MHCII_chr14	0	0.0163934	0	0
Chmy093_MHCIIB	0	91	8	244	0	62	0	40	MHCII_chr14	0	0.0327869	0	0
Caca027_MHCIIB	10	91	0	244	0	62	0	40	MHCII_chr14	0.10989	0	0	0
Chmy094_MHCIIB	0	91	5	244	0	62	0	40	MHCII_chr14	0	0.0204918	0	0
Chmy095_MHCIIB	0	91	6	244	0	62	0	40	MHCII_chr14	0	0.0245902	0	0
Chmy096_MHCIIB	0	91	2	244	0	62	0	40	MHCII_chr14	0	0.00819672	0	0
Caca028_MHCIIB	8	91	0	244	0	62	0	40	MHCII_chr14	0.0879121	0	0	0
Chmy097_MHCIIB	0	91	4	244	0	62	0	40	MHCII_chr14	0	0.0163934	0	0
Caca029_MHCIIB	11	91	0	244	0	62	0	40	MHCII_chr14	0.120879	0	0	0
Caca030_MHCIIB	10	91	0	244	0	62	0	40	MHCII_chr14	0.10989	0	0	0
Chmy098_MHCIIB	0	91	4	244	0	62	0	40	MHCII_chr14	0	0.0163934	0	0
Chmy099_MHCIIB	0	91	4	244	0	62	0	40	MHCII_chr14	0	0.0163934	0	0
Chmy100_MHCIIB	0	91	2	244	0	62	0	40	MHCII_chr14	0	0.00819672	0	0
Caca031_MHCIIB	6	91	1	244	0	62	0	40	MHCII_chr14	0.0659341	0.00409836	0	0
Chmy101_MHCIIB	0	91	4	244	0	62	0	40	MHCII_chr14	0	0.0163934	0	0
Deco016_MHCIIB	0	91	0	244	2	62	0	40	MHCII_chr14	0	0	0.0322581	0
Chmy102_MHCIIB	0	91	5	244	0	62	0	40	MHCII_chr14	0	0.0204918	0	0
Deco017_MHCIIB	0	91	0	244	7	62	0	40	MHCII_chr14	0	0	0.112903	0
Deco018_MHCIIB	0	91	0	244	2	62	0	40	MHCII_chr14	0	0	0.0322581	0
Caca032_MHCIIB	4	91	0	244	0	62	0	40	MHCII_chr14	0.043956	0	0	0
Chmy103_MHCIIB	0	91	2	244	0	62	0	40	MHCII_chr14	0	0.00819672	0	0
Chmy104_MHCIIB	0	91	7	244	0	62	0	40	MHCII_chr14	0	0.0286885	0	0
Caca033_MHCIIB	2	91	0	244	0	62	0	40	MHCII_chr14	0.021978	0	0	0
Chmy105_MHCIIB	0	91	3	244	0	62	0	40	MHCII_chr14	0	0.0122951	0	0
Chmy106_MHCIIB	0	91	4	244	0	62	0	40	MHCII_chr14	0	0.0163934	0	0
Chmy107_MHCIIB	0	91	2	244	0	62	0	40	MHCII_chr14	0	0.00819672	0	0
Chmy108_MHCIIB	0	91	6	244	0	62	0	40	MHCII_chr14	0	0.0245902	0	0
Chmy109_MHCIIB	0	91	4	244	0	62	0	40	MHCII_chr14	0	0.0163934	0	0
Caca034_MHCIIB	4	91	0	244	0	62	0	40	MHCII_chr14	0.043956	0	0	0
Chmy110_MHCIIB	0	91	6	244	0	62	0	40	MHCII_chr14	0	0.0245902	0	0
Chmy111_MHCIIB	0	91	3	244	0	62	0	40	MHCII_chr14	0	0.0122951	0	0
Chmy112_MHCIIB	0	91	3	244	0	62	0	40	MHCII_chr14	0	0.0122951	0	0
Chmy113_MHCIIB	0	91	3	244	0	62	0	40	MHCII_chr14	0	0.0122951	0	0
Chmy114_MHCIIB	0	91	7	244	0	62	0	40	MHCII_chr14	0	0.0286885	0	0
Chmy115_MHCIIB	0	91	3	244	0	62	0	40	MHCII_chr14	0	0.0122951	0	0
Chmy116_MHCIIB	0	91	4	244	0	62	0	40	MHCII_chr14	0	0.0163934	0	0
Chmy117_MHCIIB	0	91	4	244	0	62	0	40	MHCII_chr14	0	0.0163934	0	0
Deco019_MHCIIB	0	91	0	244	1	62	0	40	MHCII_chr14	0	0	0.016129	0
Chmy118_MHCIIB	0	91	3	244	0	62	0	40	MHCII_chr14	0	0.0122951	0	0
Chmy119_MHCIIB	0	91	6	244	0	62	0	40	MHCII_chr14	0	0.0245902	0	0
Chmy120_MHCIIB	0	91	4	244	0	62	0	40	MHCII_chr14	0	0.0163934	0	0
Deco020_MHCIIB	0	91	0	244	2	62	0	40	MHCII_chr14	0	0	0.0322581	0
Chmy121_MHCIIB	0	91	4	244	0	62	0	40	MHCII_chr14	0	0.0163934	0	0
Caca035_MHCIIB	6	91	1	244	0	62	0	40	MHCII_chr14	0.0659341	0.00409836	0	0
Chmy122_MHCIIB	0	91	3	244	0	62	0	40	MHCII_chr14	0	0.0122951	0	0
Chmy123_MHCIIB	0	91	3	244	0	62	0	40	MHCII_chr14	0	0.0122951	0	0
Chmy124_MHCIIB	0	91	3	244	0	62	0	40	MHCII_chr14	0	0.0122951	0	0
Chmy125_MHCIIB	0	91	3	244	0	62	0	40	MHCII_chr14	0	0.0122951	0	0
Chmy126_MHCIIB	0	91	4	244	0	62	0	40	MHCII_chr14	0	0.0163934	0	0
Chmy127_MHCIIB	0	91	2	244	0	62	0	40	MHCII_chr14	0	0.00819672	0	0
Chmy128_MHCIIB	0	91	4	244	0	62	0	40	MHCII_chr14	0	0.0163934	0	0
Chmy129_MHCIIB	0	91	4	244	0	62	0	40	MHCII_chr14	0	0.0163934	0	0
Chmy130_MHCIIB	0	91	2	244	0	62	0	40	MHCII_chr14	0	0.00819672	0	0
Caca036_MHCIIB	2	91	0	244	0	62	0	40	MHCII_chr14	0.021978	0	0	0
Caca037_MHCIIB	5	91	0	244	0	62	0	40	MHCII_chr14	0.0549451	0	0	0
Chmy131_MHCIIB	0	91	2	244	0	62	0	40	MHCII_chr14	0	0.00819672	0	0
Chmy132_MHCIIB	0	91	6	244	0	62	0	40	MHCII_chr14	0	0.0245902	0	0
Caca038_MHCIIB	2	91	0	244	0	62	0	40	MHCII_chr14	0.021978	0	0	0
Chmy133_MHCIIB	0	91	4	244	0	62	0	40	MHCII_chr14	0	0.0163934	0	0
Chmy134_MHCIIB	0	91	5	244	0	62	0	40	MHCII_chr14	0	0.0204918	0	0
Chmy135_MHCIIB	0	91	2	244	0	62	0	40	MHCII_chr14	0	0.00819672	0	0
Chmy136_MHCIIB	0	91	3	244	0	62	0	40	MHCII_chr14	0	0.0122951	0	0
Chmy137_MHCIIB	0	91	3	244	0	62	0	40	MHCII_chr14	0	0.0122951	0	0
Caca039_MHCIIB	5	91	0	244	0	62	0	40	MHCII_chr14	0.0549451	0	0	0
Caca040_MHCIIB	2	91	0	244	0	62	0	40	MHCII_chr14	0.021978	0	0	0
Chmy138_MHCIIB	0	91	5	244	0	62	0	40	MHCII_chr14	0	0.0204918	0	0
Chmy139_MHCIIB	0	91	6	244	0	62	0	40	MHCII_chr14	0	0.0245902	0	0
Chmy140_MHCIIB	0	91	3	244	0	62	0	40	MHCII_chr14	0	0.0122951	0	0
Leke015_MHCIIB	0	91	0	244	0	62	4	40	MHCII_chr14	0	0	0	0.1
Leke016_MHCIIB	0	91	0	244	0	62	4	40	MHCII_chr14	0	0	0	0.1
Leke017_MHCIIB	0	91	0	244	0	62	4	40	MHCII_chr14	0	0	0	0.1
Chmy141_MHCIIB	0	91	6	244	0	62	0	40	MHCII_chr14	0	0.0245902	0	0
Chmy142_MHCIIB	0	91	3	244	0	62	0	40	MHCII_chr14	0	0.0122951	0	0
Chmy143_MHCIIB	0	91	3	244	0	62	0	40	MHCII_chr14	0	0.0122951	0	0
Chmy144_MHCIIB	0	91	5	244	0	62	0	40	MHCII_chr14	0	0.0204918	0	0
Caca041_MHCIIB	2	91	0	244	0	62	0	40	MHCII_chr14	0.021978	0	0	0
Chmy145_MHCIIB	0	91	2	244	0	62	0	40	MHCII_chr14	0	0.00819672	0	0
Caca042_MHCIIB	1	91	0	244	0	62	0	40	MHCII_chr14	0.010989	0	0	0
Chmy146_MHCIIB	0	91	2	244	0	62	0	40	MHCII_chr14	0	0.00819672	0	0
Chmy147_MHCIIB	0	91	4	244	0	62	0	40	MHCII_chr14	0	0.0163934	0	0
Chmy148_MHCIIB	0	91	4	244	0	62	0	40	MHCII_chr14	0	0.0163934	0	0
Chmy149_MHCIIB	0	91	3	244	0	62	0	40	MHCII_chr14	0	0.0122951	0	0
Caca043_MHCIIB	3	91	0	244	0	62	0	40	MHCII_chr14	0.032967	0	0	0
Leke018_MHCIIB	0	91	0	244	0	62	2	40	MHCII_chr14	0	0	0	0.05
Chmy150_MHCIIB	0	91	4	244	0	62	0	40	MHCII_chr14	0	0.0163934	0	0
Chmy151_MHCIIB	0	91	4	244	0	62	0	40	MHCII_chr14	0	0.0163934	0	0
Leke019_MHCIIB	0	91	0	244	0	62	4	40	MHCII_chr14	0	0	0	0.1
Chmy152_MHCIIB	0	91	2	244	0	62	0	40	MHCII_chr14	0	0.00819672	0	0
Chmy153_MHCIIB	0	91	2	244	0	62	0	40	MHCII_chr14	0	0.00819672	0	0
Chmy154_MHCIIB	0	91	3	244	0	62	0	40	MHCII_chr14	0	0.0122951	0	0
Chmy155_MHCIIB	0	91	3	244	0	62	0	40	MHCII_chr14	0	0.0122951	0	0
Chmy156_MHCIIB	0	91	3	244	0	62	0	40	MHCII_chr14	0	0.0122951	0	0
Chmy157_MHCIIB	0	91	3	244	0	62	0	40	MHCII_chr14	0	0.0122951	0	0
Caca044_MHCIIB	3	91	0	244	0	62	0	40	MHCII_chr14	0.032967	0	0	0
Chmy158_MHCIIB	0	91	2	244	0	62	0	40	MHCII_chr14	0	0.00819672	0	0
Chmy159_MHCIIB	0	91	3	244	0	62	0	40	MHCII_chr14	0	0.0122951	0	0
Chmy160_MHCIIB	0	91	4	244	0	62	0	40	MHCII_chr14	0	0.0163934	0	0
Chmy161_MHCIIB	0	91	2	244	0	62	0	40	MHCII_chr14	0	0.00819672	0	0
Chmy162_MHCIIB	0	91	2	244	0	62	0	40	MHCII_chr14	0	0.00819672	0	0
Chmy163_MHCIIB	0	91	2	244	0	62	0	40	MHCII_chr14	0	0.00819672	0	0
Chmy164_MHCIIB	0	91	3	244	0	62	0	40	MHCII_chr14	0	0.0122951	0	0
Caca045_MHCIIB	2	91	0	244	0	62	0	40	MHCII_chr14	0.021978	0	0	0
Chmy165_MHCIIB	0	91	3	244	0	62	0	40	MHCII_chr14	0	0.0122951	0	0
Chmy166_MHCIIB	0	91	4	244	0	62	0	40	MHCII_chr14	0	0.0163934	0	0
Chmy167_MHCIIB	0	91	4	244	0	62	0	40	MHCII_chr14	0	0.0163934	0	0
Chmy168_MHCIIB	0	91	2	244	0	62	0	40	MHCII_chr14	0	0.00819672	0	0
Chmy169_MHCIIB	0	91	4	244	0	62	0	40	MHCII_chr14	0	0.0163934	0	0
Chmy170_MHCIIB	0	91	2	244	0	62	0	40	MHCII_chr14	0	0.00819672	0	0
Chmy171_MHCIIB	0	91	2	244	0	62	0	40	MHCII_chr14	0	0.00819672	0	0
Chmy172_MHCIIB	0	91	3	244	0	62	0	40	MHCII_chr14	0	0.0122951	0	0
Chmy173_MHCIIB	0	91	3	244	0	62	0	40	MHCII_chr14	0	0.0122951	0	0
Chmy174_MHCIIB	0	91	3	244	0	62	0	40	MHCII_chr14	0	0.0122951	0	0
Chmy175_MHCIIB	0	91	2	244	0	62	0	40	MHCII_chr14	0	0.00819672	0	0
Chmy176_MHCIIB	0	91	4	244	0	62	0	40	MHCII_chr14	0	0.0163934	0	0
Chmy177_MHCIIB	0	91	2	244	0	62	0	40	MHCII_chr14	0	0.00819672	0	0
Chmy178_MHCIIB	0	91	3	244	0	62	0	40	MHCII_chr14	0	0.0122951	0	0
Chmy179_MHCIIB	0	91	2	244	0	62	0	40	MHCII_chr14	0	0.00819672	0	0
Chmy180_MHCIIB	0	91	3	244	0	62	0	40	MHCII_chr14	0	0.0122951	0	0
Chmy181_MHCIIB	0	91	3	244	0	62	0	40	MHCII_chr14	0	0.0122951	0	0
Chmy182_MHCIIB	0	91	2	244	0	62	0	40	MHCII_chr14	0	0.00819672	0	0
Chmy183_MHCIIB	0	91	3	244	0	62	0	40	MHCII_chr14	0	0.0122951	0	0
Chmy184_MHCIIB	0	91	2	244	0	62	0	40	MHCII_chr14	0	0.00819672	0	0
Chmy185_MHCIIB	0	91	3	244	0	62	0	40	MHCII_chr14	0	0.0122951	0	0
Chmy186_MHCIIB	0	91	2	244	0	62	0	40	MHCII_chr14	0	0.00819672	0	0
Chmy187_MHCIIB	0	91	1	244	0	62	0	40	MHCII_chr14	0	0.00409836	0	0
Deco021_MHCIIB	0	91	0	244	2	62	0	40	MHCII_chr14	0	0	0.0322581	0
Chmy188_MHCIIB	0	91	3	244	0	62	0	40	MHCII_chr14	0	0.0122951	0	0
Chmy189_MHCIIB	0	91	2	244	0	62	0	40	MHCII_chr14	0	0.00819672	0	0
Chmy190_MHCIIB	0	91	2	244	0	62	0	40	MHCII_chr14	0	0.00819672	0	0
Chmy191_MHCIIB	0	91	2	244	0	62	0	40	MHCII_chr14	0	0.00819672	0	0
Chmy192_MHCIIB	0	91	3	244	0	62	0	40	MHCII_chr14	0	0.0122951	0	0
Chmy193_MHCIIB	0	91	2	244	0	62	0	40	MHCII_chr14	0	0.00819672	0	0
Leke020_MHCIIB	0	91	0	244	0	62	2	40	MHCII_chr14	0	0	0	0.05
Chmy194_MHCIIB	0	91	2	244	0	62	0	40	MHCII_chr14	0	0.00819672	0	0
Chmy195_MHCIIB	0	91	2	244	0	62	0	40	MHCII_chr14	0	0.00819672	0	0
Chmy196_MHCIIB	0	91	2	244	0	62	0	40	MHCII_chr14	0	0.00819672	0	0
Chmy197_MHCIIB	0	91	2	244	0	62	0	40	MHCII_chr14	0	0.00819672	0	0
Chmy198_MHCIIB	0	91	2	244	0	62	0	40	MHCII_chr14	0	0.00819672	0	0
Chmy199_MHCIIB	0	91	2	244	0	62	0	40	MHCII_chr14	0	0.00819672	0	0
Chmy200_MHCIIB	0	91	3	244	0	62	0	40	MHCII_chr14	0	0.0122951	0	0
Chmy201_MHCIIB	0	91	2	244	0	62	0	40	MHCII_chr14	0	0.00819672	0	0
Chmy202_MHCIIB	0	91	2	244	0	62	0	40	MHCII_chr14	0	0.00819672	0	0
Chmy203_MHCIIB	0	91	2	244	0	62	0	40	MHCII_chr14	0	0.00819672	0	0
Chmy204_MHCIIB	0	91	2	244	0	62	0	40	MHCII_chr14	0	0.00819672	0	0
Chmy205_MHCIIB	0	91	3	244	0	62	0	40	MHCII_chr14	0	0.0122951	0	0
Chmy206_MHCIIB	0	91	1	244	0	62	0	40	MHCII_chr14	0	0.00409836	0	0
Chmy207_MHCIIB	0	91	2	244	0	62	0	40	MHCII_chr14	0	0.00819672	0	0
Chmy208_MHCIIB	0	91	2	244	0	62	0	40	MHCII_chr14	0	0.00819672	0	0
Chmy209_MHCIIB	0	91	2	244	0	62	0	40	MHCII_chr14	0	0.00819672	0	0
Chmy210_MHCIIB	0	91	2	244	0	62	0	40	MHCII_chr14	0	0.00819672	0	0
Chmy211_MHCIIB	0	91	2	244	0	62	0	40	MHCII_chr14	0	0.00819672	0	0
Caca046_MHCIIB	2	91	0	244	0	62	0	40	MHCII_chr14	0.021978	0	0	0
Chmy212_MHCIIB	0	91	1	244	0	62	0	40	MHCII_chr14	0	0.00409836	0	0
Chmy213_MHCIIB	0	91	2	244	0	62	0	40	MHCII_chr14	0	0.00819672	0	0
Chmy214_MHCIIB	0	91	2	244	0	62	0	40	MHCII_chr14	0	0.00819672	0	0
Chmy215_MHCIIB	0	91	2	244	0	62	0	40	MHCII_chr14	0	0.00819672	0	0
Leke021_MHCIIB	0	91	0	244	0	62	2	40	MHCII_chr14	0	0	0	0.05
Chmy216_MHCIIB	0	91	2	244	0	62	0	40	MHCII_chr14	0	0.00819672	0	0
Chmy217_MHCIIB	0	91	2	244	0	62	0	40	MHCII_chr14	0	0.00819672	0	0
Chmy218_MHCIIB	0	91	2	244	0	62	0	40	MHCII_chr14	0	0.00819672	0	0
Chmy219_MHCIIB	0	91	2	244	0	62	0	40	MHCII_chr14	0	0.00819672	0	0
Caca01_MHCIIB	85	93	2	141	1	59	1	36	MHCII_chr1	0.913978	0.0141844	0.0169492	0.0277778
Deco01_MHCIIB	0	93	0	141	59	59	0	36	MHCII_chr1	0	0	1	0
Chmy01_MHCIIB	0	93	124	141	0	59	3	36	MHCII_chr1	0	0.879433	0	0.0833333
Leke01_MHCIIB	1	93	2	141	0	59	33	36	MHCII_chr1	0.0107527	0.0141844	0	0.916667
Caca02_MHCIIB	40	93	1	141	0	59	1	36	MHCII_chr1	0.430108	0.0070922	0	0.0277778
Chmy02_MHCIIB	0	93	12	141	0	59	0	36	MHCII_chr1	0	0.0851064	0	0
Chmy03_MHCIIB	0	93	20	141	0	59	0	36	MHCII_chr1	0	0.141844	0	0
Chmy04_MHCIIB	0	93	11	141	0	59	0	36	MHCII_chr1	0	0.0780142	0	0
Chmy05_MHCIIB	0	93	8	141	0	59	0	36	MHCII_chr1	0	0.0567376	0	0
Chmy06_MHCIIB	0	93	10	141	0	59	0	36	MHCII_chr1	0	0.070922	0	0
Chmy07_MHCIIB	0	93	10	141	0	59	0	36	MHCII_chr1	0	0.070922	0	0
Chmy08_MHCIIB	0	93	2	141	0	59	0	36	MHCII_chr1	0	0.0141844	0	0
Chmy09_MHCIIB	0	93	2	141	0	59	0	36	MHCII_chr1	0	0.0141844	0	0
Chmy10_MHCIIB	0	93	8	141	0	59	0	36	MHCII_chr1	0	0.0567376	0	0
Caca01	39	88	1	268	0	62	0	161	MHCI	0.443182	0.00373134	0	0
Caca02	12	88	1	268	0	62	0	161	MHCI	0.136364	0.00373134	0	0
Caca03	3	88	0	268	0	62	0	161	MHCI	0.0340909	0	0	0
Caca04	3	88	0	268	0	62	0	161	MHCI	0.0340909	0	0	0
Caca05	8	88	0	268	0	62	0	161	MHCI	0.0909091	0	0	0
Caca06	5	88	0	268	0	62	0	161	MHCI	0.0568182	0	0	0
Caca07	3	88	0	268	0	62	0	161	MHCI	0.0340909	0	0	0
Caca08	3	88	0	268	0	62	0	161	MHCI	0.0340909	0	0	0
Caca09	2	88	0	268	0	62	0	161	MHCI	0.0227273	0	0	0
Carca00	0	88	0	268	0	62	0	161	MHCI	0	0	0	0
Carca09	26	88	1	268	0	62	0	161	MHCI	0.295455	0.00373134	0	0
Carca102	0	88	0	268	0	62	0	161	MHCI	0	0	0	0
Carca109	11	88	0	268	0	62	0	161	MHCI	0.125	0	0	0
Carca11	8	88	0	268	0	62	0	161	MHCI	0.0909091	0	0	0
Carca13	9	88	0	268	0	62	0	161	MHCI	0.102273	0	0	0
Carca14	38	88	0	268	0	62	0	161	MHCI	0.431818	0	0	0
Carca15	44	88	1	268	0	62	0	161	MHCI	0.5	0.00373134	0	0
Carca16	7	88	0	268	0	62	0	161	MHCI	0.0795455	0	0	0
Carca17	2	88	0	268	0	62	0	161	MHCI	0.0227273	0	0	0
Carca186	0	88	0	268	0	62	0	161	MHCI	0	0	0	0
Carca19	55	88	1	268	0	62	0	161	MHCI	0.625	0.00373134	0	0
Carca21	0	88	0	268	0	62	0	161	MHCI	0	0	0	0
Carca235	0	88	0	268	0	62	0	161	MHCI	0	0	0	0
Carca25	2	88	0	268	0	62	0	161	MHCI	0.0227273	0	0	0
Carca27	23	88	0	268	0	62	0	161	MHCI	0.261364	0	0	0
Carca28	16	88	0	268	0	62	0	161	MHCI	0.181818	0	0	0
Carca30	0	88	0	268	0	62	0	161	MHCI	0	0	0	0
Carca32	16	88	0	268	0	62	0	161	MHCI	0.181818	0	0	0
Carca42	0	88	0	268	0	62	0	161	MHCI	0	0	0	0
Carca475	0	88	0	268	0	62	0	161	MHCI	0	0	0	0
Carca56	4	88	0	268	0	62	0	161	MHCI	0.0454545	0	0	0
Carca81	1	88	0	268	0	62	0	161	MHCI	0.0113636	0	0	0
Chmy01	0	88	89	268	0	62	0	161	MHCI	0	0.33209	0	0
Chmy02	0	88	110	268	0	62	1	161	MHCI	0	0.410448	0	0.00621118
Chmy03	0	88	23	268	0	62	0	161	MHCI	0	0.0858209	0	0
Chmy04	0	88	43	268	0	62	0	161	MHCI	0	0.160448	0	0
Chmy05	0	88	33	268	0	62	0	161	MHCI	0	0.123134	0	0
Chmy06	0	88	19	268	0	62	0	161	MHCI	0	0.0708955	0	0
Chmy07	1	88	13	268	0	62	0	161	MHCI	0.0113636	0.0485075	0	0
Chmy08	0	88	12	268	0	62	0	161	MHCI	0	0.0447761	0	0
Chmy09	0	88	21	268	0	62	1	161	MHCI	0	0.0783582	0	0.00621118
Chmy10	1	88	68	268	0	62	0	161	MHCI	0.0113636	0.253731	0	0
Chmy100	0	88	0	268	0	62	0	161	MHCI	0	0	0	0
Chmy101	0	88	0	268	0	62	0	161	MHCI	0	0	0	0
Chmy102	0	88	0	268	0	62	0	161	MHCI	0	0	0	0
Chmy103	0	88	0	268	0	62	0	161	MHCI	0	0	0	0
Chmy104	0	88	0	268	0	62	0	161	MHCI	0	0	0	0
Chmy11	0	88	18	268	0	62	0	161	MHCI	0	0.0671642	0	0
Chmy12	1	88	16	268	0	62	0	161	MHCI	0.0113636	0.0597015	0	0
Chmy13	0	88	12	268	0	62	0	161	MHCI	0	0.0447761	0	0
Chmy14	0	88	11	268	0	62	1	161	MHCI	0	0.0410448	0	0.00621118
Chmy15	0	88	9	268	0	62	0	161	MHCI	0	0.0335821	0	0
Chmy16	0	88	8	268	0	62	0	161	MHCI	0	0.0298507	0	0
Chmy17	1	88	14	268	0	62	1	161	MHCI	0.0113636	0.0522388	0	0.00621118
Chmy18	0	88	13	268	0	62	0	161	MHCI	0	0.0485075	0	0
Chmy19	0	88	9	268	0	62	0	161	MHCI	0	0.0335821	0	0
Chmy20	0	88	10	268	0	62	0	161	MHCI	0	0.0373134	0	0
Chmy21	0	88	16	268	0	62	0	161	MHCI	0	0.0597015	0	0
Chmy22	0	88	9	268	0	62	0	161	MHCI	0	0.0335821	0	0
Chmy23	0	88	5	268	0	62	0	161	MHCI	0	0.0186567	0	0
Chmy24	0	88	5	268	0	62	0	161	MHCI	0	0.0186567	0	0
Chmy25	0	88	5	268	0	62	0	161	MHCI	0	0.0186567	0	0
Chmy26	1	88	6	268	0	62	0	161	MHCI	0.0113636	0.0223881	0	0
Chmy27	0	88	3	268	0	62	0	161	MHCI	0	0.011194	0	0
Chmy28	0	88	4	268	0	62	0	161	MHCI	0	0.0149254	0	0
Chmy29	0	88	9	268	0	62	0	161	MHCI	0	0.0335821	0	0
Chmy30	0	88	3	268	0	62	0	161	MHCI	0	0.011194	0	0
Chmy31	1	88	5	268	0	62	0	161	MHCI	0.0113636	0.0186567	0	0
Chmy32	0	88	7	268	0	62	0	161	MHCI	0	0.0261194	0	0
Chmy33	0	88	13	268	0	62	0	161	MHCI	0	0.0485075	0	0
Chmy34	0	88	4	268	0	62	0	161	MHCI	0	0.0149254	0	0
Chmy35	0	88	10	268	0	62	0	161	MHCI	0	0.0373134	0	0
Chmy36	0	88	6	268	0	62	0	161	MHCI	0	0.0223881	0	0
Chmy37	0	88	3	268	0	62	0	161	MHCI	0	0.011194	0	0
Chmy38	0	88	3	268	0	62	0	161	MHCI	0	0.011194	0	0
Chmy39	0	88	4	268	0	62	0	161	MHCI	0	0.0149254	0	0
Chmy40	0	88	4	268	0	62	0	161	MHCI	0	0.0149254	0	0
Chmy41	1	88	19	268	0	62	0	161	MHCI	0.0113636	0.0708955	0	0
Chmy42	0	88	4	268	0	62	0	161	MHCI	0	0.0149254	0	0
Chmy43	0	88	4	268	0	62	0	161	MHCI	0	0.0149254	0	0
Chmy44	0	88	4	268	0	62	0	161	MHCI	0	0.0149254	0	0
Chmy45	0	88	2	268	0	62	0	161	MHCI	0	0.00746269	0	0
Chmy46	0	88	4	268	0	62	0	161	MHCI	0	0.0149254	0	0
Chmy47	0	88	6	268	0	62	0	161	MHCI	0	0.0223881	0	0
Chmy48	0	88	15	268	0	62	0	161	MHCI	0	0.0559701	0	0
Chmy49	0	88	13	268	0	62	0	161	MHCI	0	0.0485075	0	0
Chmy50	0	88	11	268	0	62	0	161	MHCI	0	0.0410448	0	0
Chmy51	0	88	5	268	0	62	0	161	MHCI	0	0.0186567	0	0
Chmy52	0	88	5	268	0	62	0	161	MHCI	0	0.0186567	0	0
Chmy53	0	88	9	268	0	62	0	161	MHCI	0	0.0335821	0	0
Chmy54	0	88	5	268	0	62	0	161	MHCI	0	0.0186567	0	0
Chmy55	1	88	8	268	0	62	0	161	MHCI	0.0113636	0.0298507	0	0
Chmy56	0	88	4	268	0	62	0	161	MHCI	0	0.0149254	0	0
Chmy57	0	88	6	268	0	62	0	161	MHCI	0	0.0223881	0	0
Chmy58	0	88	5	268	0	62	0	161	MHCI	0	0.0186567	0	0
Chmy59	0	88	3	268	0	62	0	161	MHCI	0	0.011194	0	0
Chmy60	0	88	2	268	0	62	0	161	MHCI	0	0.00746269	0	0
Chmy61	0	88	5	268	0	62	0	161	MHCI	0	0.0186567	0	0
Chmy62	0	88	11	268	0	62	0	161	MHCI	0	0.0410448	0	0
Chmy63	0	88	9	268	0	62	0	161	MHCI	0	0.0335821	0	0
Chmy64	0	88	2	268	0	62	0	161	MHCI	0	0.00746269	0	0
Chmy65	0	88	3	268	0	62	0	161	MHCI	0	0.011194	0	0
Chmy66	1	88	2	268	0	62	0	161	MHCI	0.0113636	0.00746269	0	0
Chmy67	0	88	7	268	0	62	0	161	MHCI	0	0.0261194	0	0
Chmy68	0	88	4	268	0	62	0	161	MHCI	0	0.0149254	0	0
Chmy69	0	88	2	268	0	62	0	161	MHCI	0	0.00746269	0	0
Chmy70	0	88	2	268	0	62	0	161	MHCI	0	0.00746269	0	0
Chmy71	0	88	2	268	0	62	0	161	MHCI	0	0.00746269	0	0
Chmy72	0	88	2	268	0	62	0	161	MHCI	0	0.00746269	0	0
Chmy73	0	88	4	268	0	62	0	161	MHCI	0	0.0149254	0	0
Chmy74	0	88	2	268	0	62	0	161	MHCI	0	0.00746269	0	0
Chmy75	0	88	4	268	0	62	0	161	MHCI	0	0.0149254	0	0
Chmy76	0	88	3	268	0	62	0	161	MHCI	0	0.011194	0	0
Chmy77	0	88	4	268	0	62	0	161	MHCI	0	0.0149254	0	0
Chmy78	0	88	2	268	0	62	0	161	MHCI	0	0.00746269	0	0
Chmy79	0	88	5	268	0	62	0	161	MHCI	0	0.0186567	0	0
Chmy80	0	88	7	268	0	62	0	161	MHCI	0	0.0261194	0	0
Chmy81	0	88	2	268	0	62	0	161	MHCI	0	0.00746269	0	0
Chmy82	0	88	2	268	0	62	0	161	MHCI	0	0.00746269	0	0
Chmy83	0	88	2	268	0	62	0	161	MHCI	0	0.00746269	0	0
Chmy84	0	88	3	268	0	62	0	161	MHCI	0	0.011194	0	0
Chmy85	0	88	3	268	0	62	0	161	MHCI	0	0.011194	0	0
Chmy86	0	88	2	268	0	62	0	161	MHCI	0	0.00746269	0	0
Chmy87	0	88	2	268	0	62	1	161	MHCI	0	0.00746269	0	0.00621118
Chmy88	0	88	2	268	0	62	0	161	MHCI	0	0.00746269	0	0
Chmy89	0	88	4	268	0	62	0	161	MHCI	0	0.0149254	0	0
Chmy90	0	88	3	268	0	62	1	161	MHCI	0	0.011194	0	0.00621118
Chmy91	0	88	2	268	0	62	0	161	MHCI	0	0.00746269	0	0
Chmy92	0	88	2	268	0	62	0	161	MHCI	0	0.00746269	0	0
Chmy93	0	88	2	268	0	62	0	161	MHCI	0	0.00746269	0	0
Chmy94	0	88	0	268	0	62	0	161	MHCI	0	0	0	0
Chmy95	0	88	0	268	0	62	0	161	MHCI	0	0	0	0
Chmy96	0	88	0	268	0	62	0	161	MHCI	0	0	0	0
Chmy97	0	88	0	268	0	62	0	161	MHCI	0	0	0	0
Chmy98	0	88	0	268	0	62	0	161	MHCI	0	0	0	0
Chmy99	0	88	0	268	0	62	0	161	MHCI	0	0	0	0
Deco01	0	88	0	268	35	62	0	161	MHCI	0	0	0.564516	0
Deco02	0	88	0	268	28	62	0	161	MHCI	0	0	0.451613	0
Deco03	0	88	0	268	24	62	0	161	MHCI	0	0	0.387097	0
Deco04	0	88	0	268	16	62	0	161	MHCI	0	0	0.258065	0
Deco05	0	88	0	268	12	62	0	161	MHCI	0	0	0.193548	0
Deco06	0	88	0	268	10	62	0	161	MHCI	0	0	0.16129	0
Deco07	0	88	0	268	3	62	0	161	MHCI	0	0	0.0483871	0
Deco08	0	88	0	268	5	62	0	161	MHCI	0	0	0.0806452	0
Leke01	0	88	0	268	0	62	35	161	MHCI	0	0	0	0.217391
Leke02	0	88	0	268	0	62	31	161	MHCI	0	0	0	0.192547
Leke03	0	88	0	268	0	62	21	161	MHCI	0	0	0	0.130435
Leke04	0	88	0	268	0	62	19	161	MHCI	0	0	0	0.118012
Leke05	0	88	0	268	0	62	15	161	MHCI	0	0	0	0.0931677
Leke06	0	88	0	268	0	62	12	161	MHCI	0	0	0	0.0745342
Leke07	0	88	0	268	0	62	9	161	MHCI	0	0	0	0.0559006
Leke08	0	88	0	268	0	62	6	161	MHCI	0	0	0	0.0372671
Leke09	0	88	0	268	0	62	5	161	MHCI	0	0	0	0.0310559
Leke10	0	88	0	268	0	62	2	161	MHCI	0	0	0	0.0124224
Leke11	0	88	0	268	0	62	5	161	MHCI	0	0	0	0.0310559
Leke12	0	88	0	268	0	62	2	161	MHCI	0	0	0	0.0124224
Leke13	0	88	0	268	0	62	2	161	MHCI	0	0	0	0.0124224
Leke14	0	88	0	268	0	62	2	161	MHCI	0	0	0	0.0124224
Leke15	0	88	0	268	0	62	2	161	MHCI	0	0	0	0.0124224
Leke16	0	88	0	268	0	62	2	161	MHCI	0	0	0	0.0124224
Leke17	0	88	0	268	0	62	2	161	MHCI	0	0	0	0.0124224
Leke18	0	88	0	268	0	62	2	161	MHCI	0	0	0	0.0124224
