# Supplementary material for: Major Histocompatibility Complex Immunogenetic Diversity Differs Substantially Across Sea Turtle Species and Genomic Regions
Source: Genome Biol Evol. 2026 Jan 23;18(2):evag008. doi: 10.1093/gbe/evag008 (PMC12891914; doi:10.1093/gbe/evag008)
Supplement: evag008_Supplementary_Data [file evag008_supplementary_data.zip › TableS6.xlsx]

## Sheet: Table S6
Supplemental Table 6: Raw p-values and FDR-corrected p-values for pairwise species comparisons of codon usage under convergent evolution scenario and coancestry scenario. P-values were corrected per each MHC region (MHC I exon 3, MHCIIB exon 2 chromosome 14).
MHC region	codon usage scenario	species pair	raw p-values	FDR-corrected p-values
MHCI	convergent evolution	Caretta caretta-Chelonia mydas	0	0
		Caretta caretta-Dermochelys coriacea	8.93369500810142e-320	2.14409668325726e-319
		Caretta caretta-Lepidochelys kempii	0	0
		Chelonia mydas-Dermochelys coriacea	0	0
		Chelonia mydas-Lepidochelys kempiis	0	0
		Dermochelys coriacea-Lepidochelys kempii	9.68486e-221	1.93697e-220
	coancestry	Caretta caretta-Chelonia mydas	1.75396e-39	2.63094e-39
		Caretta caretta-Dermochelys coriacea	1.37958e-24	1.6555e-24
		Caretta caretta-Lepidochelys kempii	5.71392e-27	7.61856e-27
		Chelonia mydas-Dermochelys coriacea	2.82662e-83	4.84563e-83
		Chelonia mydas-Lepidochelys kempiis	0.023896	0.023896
		Dermochelys coriacea-Lepidochelys kempii	4.53413e-15	4.94633e-15
MHCII-14	convergent evolution	Caretta caretta-Chelonia mydas	0	0
		Caretta caretta-Dermochelys coriacea	4.67862e-178	8.02048e-178
		Caretta caretta-Lepidochelys kempii	0	0
		Chelonia mydas-Dermochelys coriacea	0	0
		Chelonia mydas-Lepidochelys kempiis	0	0
		Dermochelys coriacea-Lepidochelys kempii	4.62654e-79	5.04713e-79
	coancestry	Caretta caretta-Chelonia mydas	2.52993e-133	3.79489e-133
		Caretta caretta-Dermochelys coriacea	0	0
		Caretta caretta-Lepidochelys kempii	2.0253e-35	2.0253e-35
		Chelonia mydas-Dermochelys coriacea	1.1493e-103	1.5324e-103
		Chelonia mydas-Lepidochelys kempiis	1.13752e-216	2.27505e-216
		Dermochelys coriacea-Lepidochelys kempii	2.79857e-98	3.35828e-98
